# Supplementary material for: Identification and Phenotypic Characterization of Hsp90 Phosphorylation Sites That Modulate Virulence Traits in the Major Human Fungal Pathogen Candida albicans
Source: Front Cell Infect Microbiol. 2021 Aug 27;11:637836. doi: 10.3389/fcimb.2021.637836 (PMC8431828; doi:10.3389/fcimb.2021.637836)
Supplement: Supplementary file 2 [file Table_4.xlsx]

## Sheet: Accessions
Table 4: Hsp90 residues, accession numbers and phylogenetic information for taxa used for Hsp90 tree building and ancestral character state reconstruction.
Taxa	HSP90 residue	Phylum	Subphylum/Clade	NCBI Accession	EnsemblFungi Accession
Glomus cerebriforme DAOM 227022	D	Glomeromycota	-	RIA92056.1
Mixia osmundae IAM 14324	T	Basidiomycota	-		GAA95970
Rhizoclosmatium globosum JEL800	D	Chytridiomycota	-	ORY51616.1
Rhizophagus diaphanus MUCL 43196	D	Glomeromycota	-	RGB43567.1
Agaricus bisporus	T	Basidiomycota	Agaricomycotina	AGY56110.1
Agaricus bisporus var burnettii JB137-S8	T	Basidiomycota	Agaricomycotina		EKM83058
Amanita muscaria koide BX008	T	Basidiomycota	Agaricomycotina		KIL68560
Amanita thiersii Skay4041	T	Basidiomycota	Agaricomycotina		PFH52449
Apiotrichum porosum DSM 27194	T	Basidiomycota	Agaricomycotina	XP_028477475.1
Armillaria gallica	T	Basidiomycota	Agaricomycotina		PBK96725
Armillaria ostoyae	T	Basidiomycota	Agaricomycotina		SJL00275
Armillaria solidipes	T	Basidiomycota	Agaricomycotina		PBK78024
Botryobasidium botryosum FD-172 SS1	T	Basidiomycota	Agaricomycotina		KDQ19777
Calocera cornea HHB12733	T	Basidiomycota	Agaricomycotina		KZT61576
Calocera viscosa TUFC12733	T	Basidiomycota	Agaricomycotina		KZP01154
Coprinopsis cinerea okayama7#130	T	Basidiomycota	Agaricomycotina		EAU88255
Cryptococcus amylolentus CBS 6039	T	Basidiomycota	Agaricomycotina		ODN77897
Cryptococcus depauperatus CBS 7841	T	Basidiomycota	Agaricomycotina		ODN93861
Cryptococcus gattii WM276	T	Basidiomycota	Agaricomycotina		ADV25552
Cryptococcus neoformans	T	Basidiomycota	Agaricomycotina		AAW46934
Cryptococcus neoformans var. grubii WM777	T	Basidiomycota	Agaricomycotina	AAN76525
Cutaneotrichosporon oleaginosum	T	Basidiomycota	Agaricomycotina		KLT38523
Cylindrobasidium torrendii FP15055 ss-10	T	Basidiomycota	Agaricomycotina		KIY65668
Cylindrobasidium torrendii FP15055 ss-10	T	Basidiomycota	Agaricomycotina		KIY68611
Dacryopinax primogenitus	T	Basidiomycota	Agaricomycotina		EJU00792
Daedalea quercina l 15889	T	Basidiomycota	Agaricomycotina		KZT67759
Exidia glandulosa HHB12029	T	Basidiomycota	Agaricomycotina		KZV88304
Fibroporia radiculosa	T	Basidiomycota	Agaricomycotina		CCM02389
Fibularhizoctonia sp CBS 109695	T	Basidiomycota	Agaricomycotina		KZP24821
Fomitopsis pinicola FP-58527 SS1	T	Basidiomycota	Agaricomycotina		EPT06188
Galerina marginata CBS 339.88	T	Basidiomycota	Agaricomycotina		KDR81842
Ganoderma sinense ZZ0214-1	T	Basidiomycota	Agaricomycotina		PIL24061
Gelatoporia subvermispora B	T	Basidiomycota	Agaricomycotina		EMD38391
Gloeophyllum trabeum ATCC 11539	T	Basidiomycota	Agaricomycotina		EPQ58188
Gymnopus luxuriansFD-317 M1	T	Basidiomycota	Agaricomycotina		KIK59819
Hebeloma cylindrosporum h7	T	Basidiomycota	Agaricomycotina		KIM49477
Heterobasidion irregulare TC 32-1	T	Basidiomycota	Agaricomycotina		ETW85997
Hypholoma sublateritium FD-334 SS-4	T	Basidiomycota	Agaricomycotina		KJA27509
Hypsizygus marmoreus	T	Basidiomycota	Agaricomycotina		KYQ39887
Jaapia argillacea MUCL 33604	T	Basidiomycota	Agaricomycotina		KDQ60746
Kockovaella imperatae	T	Basidiomycota	Agaricomycotina		ORX36090
Kwoniella bestiolae CBS 10118	T	Basidiomycota	Agaricomycotina		OCF28286
Kwoniella dejecticola CBS 10117	T	Basidiomycota	Agaricomycotina		OBR89206
Kwoniella pini CBS 10737	T	Basidiomycota	Agaricomycotina		OCF53621
Laccaria amethystina LaAM-08-1	T	Basidiomycota	Agaricomycotina		KIK06565
Laccaria bicolor S238N-H82	T	Basidiomycota	Agaricomycotina		EDR10963
Laetiporus sulphureus 93-53	T	Basidiomycota	Agaricomycotina		KZT09462
Lentinula edodes	T	Basidiomycota	Agaricomycotina		GAW02322
Moniliophthora roreri MCA 2997	T	Basidiomycota	Agaricomycotina		ESK96901
Naematelia encephala	T	Basidiomycota	Agaricomycotina		ORY33707
Neolentinus lepideus HHB14362 ss-1	T	Basidiomycota	Agaricomycotina		KZT26271
Paxillus rubicundulus Ve08.2h10	T	Basidiomycota	Agaricomycotina		KIK94310
Peniophora sp cont	T	Basidiomycota	Agaricomycotina		KZV66508
Phanerochaete carnosa HHB-10118-sp	T	Basidiomycota	Agaricomycotina		EKM51900
Phellinus noxius	T	Basidiomycota	Agaricomycotina		PAV23670
Phlebia centrifuga	T	Basidiomycota	Agaricomycotina		PSR74117
Phlebiopsis gigantea 11061 1 CR5-6	T	Basidiomycota	Agaricomycotina		KIP08934
Phlebiopsis gigantea 11061 1 CR5-6	T	Basidiomycota	Agaricomycotina		KIP09595
Piloderma croceum F 1598	T	Basidiomycota	Agaricomycotina		KIM89970
Pisolithus microcarpus 441	T	Basidiomycota	Agaricomycotina		KIK30952
Pisolithus tinctorius Marx 270	T	Basidiomycota	Agaricomycotina		KIO13608
Pleurotus ostreatus PC15	T	Basidiomycota	Agaricomycotina		KDQ33187
Rhizoctonia solani AG-1 IA	T	Basidiomycota	Agaricomycotina		ELU45756
Saitozyma podzolica DSM 27192	T	Basidiomycota	Agaricomycotina	RSH92785.1
Schizophyllum commune H4-8	T	Basidiomycota	Agaricomycotina		EFJ00267
Schizopora paradoxa	T	Basidiomycota	Agaricomycotina		KLO18639
Scleroderma citrinum Foug A	T	Basidiomycota	Agaricomycotina		KIM62086
Serendipita indica DSM 11827	T	Basidiomycota	Agaricomycotina		CCA68353
Serendipita vermifera MAFF 305830	T	Basidiomycota	Agaricomycotina		KIM27867
Serpula lacrymans var lacrymans S7.3	T	Basidiomycota	Agaricomycotina		EGN95373
Sistotremastrum niveocremeum HHB9708	T	Basidiomycota	Agaricomycotina		KZS89939
Sistotremastrum suecicum HHB10207 ss-3	T	Basidiomycota	Agaricomycotina		KZT35481
Sphaerobolus stellatus SS14	T	Basidiomycota	Agaricomycotina		KIJ44391
Steccherinum ochraceum LE-BIN 3174	T	Basidiomycota	Agaricomycotina	TCD59857.1
Suillus luteus UH-Slu-Lm8-n1	T	Basidiomycota	Agaricomycotina		KIK49294
Termitomyces sp J132	T	Basidiomycota	Agaricomycotina		KNZ75512
Trametes cinnabarina	T	Basidiomycota	Agaricomycotina		CDO69548
Trametes coccinea BRFM310	T	Basidiomycota	Agaricomycotina		OSC99080
Trametes pubescens	T	Basidiomycota	Agaricomycotina		OJT15706
Trametes versicolor FP-101664 SS1	T	Basidiomycota	Agaricomycotina		EIW51690
Trichosporon asahii var asahii CBS 8904	T	Basidiomycota	Agaricomycotina		EKC98967
Tsuchiyaea wingfieldii CBS 7118	T	Basidiomycota	Agaricomycotina		ODN91993
Tulasnella calospora MUT 4182	T	Basidiomycota	Agaricomycotina		KIO34802
Wallemia ichthyophaga EXF-994	T	Basidiomycota	Agaricomycotina		EOQ98926
Wallemia mellicola CBS 633 66	T	Basidiomycota	Agaricomycotina		EIM19647
Wolfiporia cocos MD-104 SS10	T	Basidiomycota	Agaricomycotina		PCH38044
Ajellomyces capsulatus G222B	T	Ascomycota	Pezizomycotina	AAA33383.1
Arthrobotrys oligospora ATCC 24927	T	Ascomycota	Pezizomycotina		EGX47671
Arthrobotrys oligospora TWF173	T	Ascomycota	Pezizomycotina	KAF3308056.1
Aspergillus fumigatus Af293	T	Ascomycota	Pezizomycotina	P40292
Aspergillus nidulans FGSC A4	T	Ascomycota	Pezizomycotina	CBF74248
Aspergillus niger An76	S	Ascomycota	Pezizomycotina	GAQ43901.1
Aspergillus thermomutatus HMR AF 39	T	Ascomycota	Pezizomycotina	XP_026612446.1
Aspergillus turcosus HMR AF 1038	T	Ascomycota	Pezizomycotina	RLL99072.1
Coccidioides immitis WA 211	T	Ascomycota	Pezizomycotina	TPX21359.1
Coniochaeta pulveracea CAB683	T	Ascomycota	Pezizomycotina	RKU45000.1
Cordyceps farinosa YHIFJD001	T	Ascomycota	Pezizomycotina	QBH71868
Dactylellina haptotyla CBS 200.50	T	Ascomycota	Pezizomycotina		EPS38725
Grosmannia clavigera kw1407	T	Ascomycota	Pezizomycotina	EFX01463.1
Humicola fuscoatra NRRL22980	T	Ascomycota	Pezizomycotina	ACF93232
Metarhizium acridum CQMa 102	T	Ascomycota	Pezizomycotina	EFY92006.1
Metarhizium anisopliae ARSEF2575	T	Ascomycota	Pezizomycotina	ABD49718.1
Monascus pilosus ABI97978	T	Ascomycota	Pezizomycotina	ABI97978
Neurospora crassa 73	T	Ascomycota	Pezizomycotina	KHE87380.1
Paracoccidioides brasiliensis Pb01	T	Ascomycota	Pezizomycotina	AAX33296.1
Penicillium brasilianum LaBioMMi 136	T	Ascomycota	Pezizomycotina	OOQ83884
Penicillium digitatum PHI26	T	Ascomycota	Pezizomycotina	EKV14057
Pestalotiopsis fici W106-1	T	Ascomycota	Pezizomycotina	XP_007837968.1
Pseudogymnoascus destructans 20631-21	T	Ascomycota	Pezizomycotina	XP_024320592.1
Pseudogymnoascus verrucosus UAMH 10579	T	Ascomycota	Pezizomycotina	OBT99900.1
Sporothrix schenckii ATCC 58251	T	Ascomycota	Pezizomycotina	AEA51002.2
Talaromyces islandicus WF-38-12	T	Ascomycota	Pezizomycotina	CRG86655.1
Tuber borchii	T	Ascomycota	Pezizomycotina		PUU76861
Tuber magnatum	T	Ascomycota	Pezizomycotina		PWW72860
Tuber melanosporum	T	Ascomycota	Pezizomycotina		CAZ86593
Glaciozyma antarctica	T	Basidiomycota	Pucciniomycotina	AEG19531.1
Leucosporidium creatinivorum	T	Basidiomycota	Pucciniomycotina		ORY92912
Melampsora laricipopulina	T	Basidiomycota	Pucciniomycotina		EGG12035
Microbotryum intermedium	T	Basidiomycota	Pucciniomycotina		SCV67448
Microbotryum violaceum	T	Basidiomycota	Pucciniomycotina		MVLG_02661T0
Puccinia coronata var avenae f sp avenae	S	Basidiomycota	Pucciniomycotina		PLW06084
Puccinia coronata var avenae f sp avenae	S	Basidiomycota	Pucciniomycotina		PLW34566
Puccinia graminis CRL 75-36-700-3	S	Basidiomycota	Pucciniomycotina		EFP76145
Puccinia graminis Ug99	S	Basidiomycota	Pucciniomycotina		GMQ_09052T0
Puccinia sorghi	S	Basidiomycota	Pucciniomycotina		KNZ59476
Puccinia striiformis	S	Basidiomycota	Pucciniomycotina		POW13974
Puccinia triticina	S	Basidiomycota	Pucciniomycotina		PTTG_06867P0
Rhodotorula graminis WP1	T	Basidiomycota	Pucciniomycotina		KPV75429
Ascoidea rubescens DSM 1968	T	Ascomycota	Saccharomycotina		ODV58077
Ashbya gossypii	S	Ascomycota	Saccharomycotina		AAS53226
Babjeviella inositovora NRRL Y-12698	T	Ascomycota	Saccharomycotina		ODQ77395
Brettanomyces bruxellensis AWRI1499	T	Ascomycota	Saccharomycotina		EIF46900
Candida albicans ATCC10261	S	Ascomycota	Saccharomycotina	CAA56931
Candida albicans SC5314	S	Ascomycota	Saccharomycotina		KHC71887
Candida auris 6684	T	Ascomycota	Saccharomycotina	KNE01677.1
Candida glabrata	T	Ascomycota	Saccharomycotina	CAG61765
Candida glabrata ATCC 2001	T	Ascomycota	Saccharomycotina	QHS68462
Candida parapsilosis	S	Ascomycota	Saccharomycotina	CCE45302
Candida tropicalis MYA-3404	T	Ascomycota	Saccharomycotina	EER31278
Candida tropicalis NCPF 3111	T	Ascomycota	Saccharomycotina	AAF63792.1
Clavispora lusitaniae ATCC 42720	T	Ascomycota	Saccharomycotina		EEQ36874
Clavispora lusitaniae CBS 6936	T	Ascomycota	Saccharomycotina	OVF08126
Cyberlindnera fabianii	T	Ascomycota	Saccharomycotina		CDR39515
Cyberlindnera jadinii	T	Ascomycota	Saccharomycotina		CEP21143
Debaryomyces fabryi	S	Ascomycota	Saccharomycotina		KSA01625
Debaryomyces hansenii CBS 767	S	Ascomycota	Saccharomycotina		CAG87072
Eremothecium cymbalariae DBVPG#7215	T	Ascomycota	Saccharomycotina		AET37900
Eremothecium gossypii FDAG1	S	Ascomycota	Saccharomycotina		AEY97536
Hanseniaspora guilliermondii	T	Ascomycota	Saccharomycotina		SGZ41267
Hanseniaspora opuntiae	T	Ascomycota	Saccharomycotina		OEJ87602
Hanseniaspora osmophila	T	Ascomycota	Saccharomycotina		OEJ85259
Hanseniaspora uvarum DSM 2768	T	Ascomycota	Saccharomycotina		KKA02001
Hanseniaspora valbyensis NRRL Y-1626	T	Ascomycota	Saccharomycotina		OBA26283
Hyphopichia burtonii NRRL Y-1933	S	Ascomycota	Saccharomycotina		ODV69447
Kazachstania africana CBS 2517	T	Ascomycota	Saccharomycotina		CCF56149
Kazachstania naganishii CBS 8797	T	Ascomycota	Saccharomycotina		CCK70836
Kluyveromyces dobzhanskii CBS 2104	T	Ascomycota	Saccharomycotina		CDO93848
Kluyveromyces lactis	T	Ascomycota	Saccharomycotina		CAH00736
Kluyveromyces marxianus DMKU3-1042	T	Ascomycota	Saccharomycotina		BAO40998
Komagataella pastoris	S	Ascomycota	Saccharomycotina		CAY67958
Komagataella phaffii GS115	S	Ascomycota	Saccharomycotina		AOA66179
Kuraishia capsulata CBS 1993	S	Ascomycota	Saccharomycotina		CDK24065
Lachancea dasiensis CBS 10888	T	Ascomycota	Saccharomycotina		SCU91893
Lachancea lanzarotensis	T	Ascomycota	Saccharomycotina		CEP62506
Lipomyces starkeyi NRRL Y-11557	T	Ascomycota	Saccharomycotina		ODQ69543
Lodderomyces elongisporus NRRL YB-4239	T	Ascomycota	Saccharomycotina		EDK46935
Metschnikowia bicuspidata var bicuspidata NRRL YB-4993	T	Ascomycota	Saccharomycotina		OBA22063
Meyerozyma guilliermondii ATCC 6260	S	Ascomycota	Saccharomycotina		EDK40572
Millerozyma farinosa CBS 7064	T	Ascomycota	Saccharomycotina		CCE83304
Millerozyma farinosa CBS 7064	T	Ascomycota	Saccharomycotina		CCE84335
Nadsonia fulvescens var elongata DSM 6958	S	Ascomycota	Saccharomycotina		ODQ66272
Nadsonia fulvescens var elongata DSM 6958	N	Ascomycota	Saccharomycotina		ODQ68643
Naumovozyma castellii CBS 4309	T	Ascomycota	Saccharomycotina		CCC69968
Naumovozyma dairenensis CBS 421	T	Ascomycota	Saccharomycotina		CCD26672
Ogataea parapolymorpha DL-1	S	Ascomycota	Saccharomycotina		ESW97739
Ogataea polymorpha	S	Ascomycota	Saccharomycotina		OBA17766
Pichia kudriavzevii	T	Ascomycota	Saccharomycotina		KGK38477
Pichia membranifaciens NRRL Y-2026	T	Ascomycota	Saccharomycotina		ODQ45444
Saccharomyces cerevisiae HSC82	T	Ascomycota	Saccharomycotina	KAF1903881
Saccharomyces cerevisiae HSP82	T	Ascomycota	Saccharomycotina	KAF1901309
Saccharomyces eubayanus	T	Ascomycota	Saccharomycotina		KOG96083
Saccharomyces eubayanus	T	Ascomycota	Saccharomycotina		KOG97515
Saccharomyces kudriavzevii IFO 1802	T	Ascomycota	Saccharomycotina		EJT41578
Saccharomyces kudriavzevii IFO 1802	T	Ascomycota	Saccharomycotina		EJT43272
Saccharomyces paradoxus CBS432	T	Ascomycota	Saccharomycotina	XP_033769534
Saccharomyces sp boulardii	T	Ascomycota	Saccharomycotina		KOH47578
Saccharomyces sp boulardii	T	Ascomycota	Saccharomycotina		KOH48603
Saccharomycetaceae sp ashbya aceri	S	Ascomycota	Saccharomycotina		AGO13015
Scheffersomyces stipitis CBS 6054	T	Ascomycota	Saccharomycotina		ABN64477
Spathaspora passalidarum NRRL Y-27907	T	Ascomycota	Saccharomycotina		EGW30067
Sugiyamaella lignohabitans	T	Ascomycota	Saccharomycotina		ANB11720
Suhomyces tanzawaensis NRRL Y-17324	T	Ascomycota	Saccharomycotina		ODV77150
Tetrapisispora blattae CBS 6284	T	Ascomycota	Saccharomycotina		CCH62101
Tetrapisispora phaffii CBS 4417	T	Ascomycota	Saccharomycotina		CCE64398
Tortispora caseinolytica NRRL Y-17796	T	Ascomycota	Saccharomycotina		ODV92855
Torulaspora delbrueckii	T	Ascomycota	Saccharomycotina		CCE90012
Vanderwaltozyma polyspora DSM 70294	T	Ascomycota	Saccharomycotina		EDO19371
Wickerhamiella sorbophila	T	Ascomycota	Saccharomycotina		PRT54657
Wickerhamomyces anomalus NRRL Y-366-8	T	Ascomycota	Saccharomycotina		ODQ57032
Wickerhamomyces ciferrii	T	Ascomycota	Saccharomycotina		CCH42890
Yarrowia lipolytica	T	Ascomycota	Saccharomycotina	VBB85176.1
Yarrowia lipolytica	T	Ascomycota	Saccharomycotina		SEI31393
Zygosaccharomyces parabailii	T	Ascomycota	Saccharomycotina		AQZ09427
Zygosaccharomyces parabailii	T	Ascomycota	Saccharomycotina		AQZ13188
Zygosaccharomyces rouxii	S	Ascomycota	Saccharomycotina		CAR31017
Pneumocystis carinii B80	T	Ascomycota	Taphrinomycotina 1		KTW27621
Pneumocystis jirovecii RU7	T	Ascomycota	Taphrinomycotina 1		KTW31091
Pneumocystis murina B123	T	Ascomycota	Taphrinomycotina 1		EMR08493
Neolecta irregularis DAH-3	S	Ascomycota	Taphrinomycotina 2	OLL21987
Protomyces lactucaedebilis	T	Ascomycota	Taphrinomycotina 2		ORY79462
Saitoella complicata NRRL Y-17804	T	Ascomycota	Taphrinomycotina 2		GAO48232
Schizosaccharomyces cryophilus	T	Ascomycota	Taphrinomycotina 3		EPY51524
Schizosaccharomyces japonicus	T	Ascomycota	Taphrinomycotina 3		EEB06621
Schizosaccharomyces octosporus	T	Ascomycota	Taphrinomycotina 3		EPX73872
Schizosaccharomyces pombe	T	Ascomycota	Taphrinomycotina 3		SPAC926.04c
Schizosaccharomyces pombe 972	T	Ascomycota	Taphrinomycotina 3	AAC41646.1
Acaromyces ingoldii	T	Basidiomycota	Ustilaginomycotina		PWN92945
Anthracocystis flocculosa DAOM 196992	T	Basidiomycota	Ustilaginomycotina	ADB55715.1
anthracocystis flocculosa PF-1	T	Basidiomycota	Ustilaginomycotina		EPQ25898
Ceraceosorus guamensis	T	Basidiomycota	Ustilaginomycotina		PWN46172
Jaminaea rosea	T	Basidiomycota	Ustilaginomycotina		PWN30086
Kalmanozyma brasiliensis GHG001	S	Basidiomycota	Ustilaginomycotina		EST05112
Malassezia globosa CBS 7966	S	Basidiomycota	Ustilaginomycotina		EDP43938
Malassezia pachydermatis	T	Basidiomycota	Ustilaginomycotina		KOS15792
Malassezia sympodialis ATCC 42132	T	Basidiomycota	Ustilaginomycotina		CCU97592
Malassezia vespertilionis NWHC:44797-103	T	Basidiomycota	Ustilaginomycotina	PKI83160.1
Meira miltonrushii	T	Basidiomycota	Ustilaginomycotina		PWN33522
Moesziomyces antarcticus T-34	S	Basidiomycota	Ustilaginomycotina		GAC75274
Moesziomyces aphidis DSM 70725	S	Basidiomycota	Ustilaginomycotina		ETS60113
Pseudomicrostroma glucosiphilum	T	Basidiomycota	Ustilaginomycotina		PWN23244
Pseudozyma hubeiensis SY62	S	Basidiomycota	Ustilaginomycotina		GAC95264
Sporisorium reilianum	S	Basidiomycota	Ustilaginomycotina		CBQ73528
Testicularia cyperi	T	Basidiomycota	Ustilaginomycotina		PWZ00077
Tilletiaria anomala UBC 951	T	Basidiomycota	Ustilaginomycotina		KDN45298
Tilletiopsis washingtonensis	T	Basidiomycota	Ustilaginomycotina		PWN97226
Ustilaginomycotina sp. SA 807	T	Basidiomycota	Ustilaginomycotina		PWN47970
Ustilago hordei	S	Basidiomycota	Ustilaginomycotina		CCF51837
Mus musculus	D	Chordata	Vertebrata	NP_032328
Lichtheimia corymbifera JMRC:FSU:9682	D	Zygomycota		CDH51743.1
